# Supplementary material for: Age-related reduction in motor adaptation: brain structural correlates and the role of explicit memory
Source: Neurobiol Aging. 2020 Jun;90:13–23. doi: 10.1016/j.neurobiolaging.2020.02.016 (PMC7181181; doi:10.1016/j.neurobiolaging.2020.02.016)
Supplement: Data Profile [file mmc1.xml]

<?xml version="1.0" encoding="utf-8" standalone="no"?>
<data>
  <datasets>
    <author>nw305@medschl.cam.ac.uk</author>
    <type>0</type>
    <dataset>
      <value>6</value>
      <reason>Other (please explain)</reason>
      <comments>All the raw data are available (request via http://www.mrc-cbu.cam.ac.uk/datasets/camcan/). Analysis code for this study is available on: https://osf.io/v9gwj/?view_only=09af392205994d3db6b98d7353662f5c.</comments>
    </dataset>
  </datasets>
</data>
